# Supplementary material for: Genome-Wide Association Mapping of Macronutrient Mineral Accumulation in Wheat (Triticum aestivum L.) Grain
Source: Plants (Basel). 2024 Dec 11;13(24):3472. doi: 10.3390/plants13243472 (PMC11728464; doi:10.3390/plants13243472)
Supplement: Supplementary file 1 [file plants-13-03472-s001.zip]

Archive with 1 entries (1 files):
- plants-3248691-supplementary.xlsx
