# Supplementary material for: Genome-Wide Association Mapping of Macronutrient Mineral Accumulation in Wheat (Triticum aestivum L.) Grain
Source: Plants (Basel). 2024 Dec 11;13(24):3472. doi: 10.3390/plants13243472 (PMC11728464; doi:10.3390/plants13243472)
Supplement: Supplementary file 1 [file plants-13-03472-s001.zip › plants-3248691-supplementary.xlsx]

## Sheet: Sheet1
Trait	Marker	Chr	Pos	p	-LOG10(P)	MarkerR2	Alternate allele	effects	Gene name in RefSeq_v2	Alternative name	Position	Direct effect	Indirect effect
Ca	Kukri_c15985_1277	2B	134	0.00038321	3.41656	0.06631			TraesCS2B03G1444700	ARF12	775724796-775736307	stomatal resistance,chlorophyll content	root morphology trait,petal size,other miscellaneous trait,wheat stripe rust disease resistance,leaf shape,leaf width,grain weight,starch content
Ca	BS00009763_51	2B	134	0.00038334	3.41642	0.0663			TraesCS2B03G1445000	NA	776180418-776184624	globular embryo,wheat stripe rust disease resistance
Ca	BS00009882_51	2B	134	0.00038334	3.41642	0.0663			TraesCS2B03G1447100	PUX7	776817345-776823222	NA	root morphology trait,other miscellaneous trait
Ca	BS00010264_51	2B	134	0.00038334	3.41642	0.0663			TraesCS2B03G1458200	NA	779850267-779857656	NA	wheat stripe rust disease resistance,other miscellaneous trait
Ca	BS00010438_51	2B	134	0.00038334	3.41642	0.0663			TraesCS2B03G1450200	PSKR	777455447..777459222	NA	plant height,quantum yield.
Ca	BS00011276_51	2B	134	0.00038334	3.41642	0.0663			TraesCS2B03G1450900	NA	777713916-777717051	NA	NA
Ca	BS00046601_51	2B	134	0.00038334	3.41642	0.0663			TraesCS2B03G1446500	RGA3, RGA2	776537585-776541583	NA	chlorophyll content,heterosis,protein content ,stomatal resistance,leaf relative water content
Ca	BS00069754_51	2B	134	0.00038334	3.41642	0.0663			TraesCS2B03G1452800	NA	778242518-778249042	NA	root morphology trait,other miscellaneous trait
Ca	BS00069756_51	2B	134	0.00038334	3.41642	0.0663			TraesCS2B03G1452800	NA	778242518-778249042	NA	root morphology trait,other miscellaneous trait
Ca	BS00106695_51	2B	134	0.00038334	3.41642	0.0663			TraesCS2B03G1446000	NA	776334684-776338088	NA	chlorophyll content,oxidative stress
Ca	BobWhite_c23443_337	2B	134	0.00038334	3.41642	0.0663			TraesCS2B03G1452600LC	NA	778221754-778225088	NA	NA
Ca	BobWhite_c5191_362	2B	134	0.00038334	3.41642	0.0663			TraesCS2B03G1446000	NA	776334684-776338088	NA	oxidative stress,chlorophyll content
Ca	BobWhite_c5191_563	2B	134	0.00038334	3.41642	0.0663			TraesCS2B03G1446000	NA	776334684-776338088	NA	oxidative stress,chlorophyll content
Ca	CAP12_rep_c3989_239	2B	134	0.00038334	3.41642	0.0663			TraesCS2B03G1445600	PAO5	776334684-776338088	NA	oxidative stress,chlorophyll content
Ca	CAP12_s9114_61	2B	134	0.00038334	3.41642	0.0663			TraesCS2B03G1445600	: PAO5	776293613-776298423	NA	chlorophyll content,oxidative stress,lycopene content,proline conten
Ca	Excalibur_c1883_340	2B	134	0.00038334	3.41642	0.0663			TraesCS2B03G1450900	NA	777713916-777717051	NA	NA
Ca	Excalibur_c30744_1195	2B	134	0.00038334	3.41642	0.0663			TraesCS2B03G1445600	PAO5	776293613-776298423	NA	proline content,oxidative stress,lycopene content, chlorophyll content
Ca	Excalibur_c31864_179	2B	134	0.00038334	3.41642	0.0663			TraesCS2B03G1461200	NA	780353031-780356242	NA	NA
Ca	Excalibur_c65466_714	2B	134	0.00038334	3.41642	0.0663			TraesCS2B03G1452700	NA	778232123-778238844	NA	root morphology trait,other miscellaneous trait,heterosis
Ca	GENE-3921_24	2B	134	0.00038334	3.41642	0.0663			TraesCS2B03G1461300LC	NA	780359014-780360439	NA	NA
Ca	IACX6480	2B	134	0.00038334	3.41642	0.0663			TraesCS2B03G1461300LC	NA	780359014-780360439	NA	NA
Ca	IACX7683	2B	134	0.00038334	3.41642	0.0663			TraesCS2B03G1458100	NA	779847829-779849959	NA	NA
Ca	IACX7803	2B	134	0.00038334	3.41642	0.0663			TraesCS2B03G1450900	NA	777713916-777717051	NA	NA
Ca	IACX8828	2B	134	0.00038334	3.41642	0.0663			TraesCS2B03G1458200	TRAESCS2B02G583300	779850267-779857656	NA	other miscellaneous trait,wheat stripe rust disease
Ca	Jagger_c5526_105	2B	134	0.00038334	3.41642	0.0663			TraesCS2B03G1455800	TRAESCS2B02G582400	779201048-779205887	NA	days to flowering trait,harvest index
Ca	Kukri_c24939_378	2B	134	0.00038334	3.41642	0.0663			TraesCS2B03G1450200	PSKR	777455447-777459222	NA	quantum yield,plant height
Ca	Kukri_c34553_110	2B	134	0.00038334	3.41642	0.0663			TraesCS2B03G1444300	SRK6	775407834-775411174	NA	self-incompatibility,days to flowering trait,root length,plant dry weight,disease resistance
Ca	RAC875_c22463_416	2B	134	0.00038334	3.41642	0.0663			TraesCS2B03G1446000	TRAESCS2B02G579100	776334684-776338088	NA	chlorophyll content,oxidative stress
Ca	RAC875_c98387_145	2B	134	0.00038334	3.41642	0.0663			TraesCS2B03G1444300	SRK6	775407834-775411174	NA	plant dry weight,root length,disease resistance,days to flowering trait,self-incompatibility
Ca	BobWhite_c23950_203	2B	134	0.00038382	3.41587	0.0663			TraesCS2B03G1445100	TRAESCS2B02G578800	776185455-776188956	NA	days to flowering trait, days to maturity,drought tolerance, seed coat color, seed dormancy, seed maturation, proline content,germination rate.
Ca	BS00004405_51	2B	134	0.00038443	3.41518	0.06628			TraesCS2B03G1461300LC	NA	780359014-780360439	NA	NA
Ca	RFL_Contig385_761	2B	134	0.0003918	3.40694	0.06652			TraesCS2B03G1446000	TRAESCS2B02G579100	776334684-776338088	NA	oxidative stress,chlorophyll content .
Ca	BS00063589_51	2B	136	0.00038334	3.41642	0.0663			NA	NA	NA	NA	NA
Ca	GENE-3921_131	2B	141	0.00038334	3.41642	0.0663			TraesCS2B03G1461300LC	NA	780359014-780360439	NA	NA
Ca	Excalibur_c30744_181	2B	185	0.00038019	3.42	0.06648			TraesCS2B03G1445600	PAO5	776293613-776298423	NA	lycopene content,chlorophyll content,proline content
Ca	BS00003589_51	2B	185	0.00038334	3.41642	0.0663			TraesCS2B03G1453700	PR4B	778543947-778544704	NA	cold tolerance,oxidative stress,drought tolerance
Ca	IACX5726	2B	185	0.00038334	3.41642	0.0663			TraesCS2B03G1453800	PR4B	778594252-778595012	NA	cold tolerance, drought tolerance, oxidative stress.
Ca	D_F5XZDLF01EEKO2_217	3B	35	6.4729e-05	4.1889	0.0852	A(C)	-239.52	TraesCS3B03G1455900	NA	829416589-829420361	NA	grain size ,seed size, salt tolerance,chlorophyll content.
Ca	Kukri_c33386_112	3B	136	0.00038334	3.41642	0.0663			NA	NA	NA	NA	NA
Ca	Kukri_c9895_1325	3B	136	0.00038334	3.41642	0.0663			TraesCS3B03G1514500LC	NA	846817881-846854393	NA	NA
Ca	wsnp_Ex_rep_c67593_66232317	7A	203	0.00046848	3.32931	0.06558			TraesCS7A03G1258800	SPS2, SPS3, TRAESCS7A02G518200	707051862-707059777	sucrose content	non photochemical quenching , starch content ,photochemical quenching, carbohydrate content , other miscellaneous trait , calcium content trait , proline content , stem length , transpiration rate , transpiration rate , acid sensitivity ,stomatal opening, oxidative stress, seed dormancy , seed maturation , drought tolerance , germination rate , hydrogen peroxide content , root length , salt toler…
Ca	RAC875_rep_c78007_349	7B	133	0.00084524	3.07302	0.05847			TraesCS7B03G1177800	SPS2, SPS3, TRAESCS7B02G434300	710999584-711007497	sucrose content	non photochemical quenching , starch content ,photochemical quenching, carbohydrate content , other miscellaneous trait , calcium content trait , proline content , stem length , transpiration rate , transpiration rate , acid sensitivity ,stomatal opening, oxidative stress, seed dormancy , seed maturation , drought tolerance , germination rate , hydrogen peroxide content , root length , salt toler…
K	RAC875_c16352_594	1A	34	0.00013226	3.87857	0.08068			TraesCS1A03G0056500	DI19-6	13538184-13540331	NA	disease resistance trait
K	Ex_c4060_510	1A	104	0.00064012	3.19374	0.06364			TraesCS1A03G0863800	TRAESCS1B02G371100	538124787-538131562	NA	disease resistance, drought tolerance, other miscellaneous traits
K	BS00022261_51	1A	104	0.00067898	3.16814	0.06502			TraesCS1A03G0864000	NA	53813432-538136597	NA	NA
K	BS00109991_51	1A	104	0.00067898	3.16814	0.06502			TraesCS1A03G0864000	NA	538134328-538136597	NA	NA
K	Excalibur_c30489_227	1B	75	0.0004946	3.30575	0.06474			TraesCS1B03G0808200	NA	509924575-509934454	NA	female sterility
K	RAC875_c28211_403	1D	146	0.00081787	3.08732	0.05969			TraesCS1D03G0946100	RPL18A	473106916-473109981	NA	stem elongation , days to maturity , leaf senescence trait , other miscellaneous trait
K	wsnp_CAP7_c2782_1329707	2D	60	0.00091678	3.03773	0.06466			TraesCS2D03G0860200	PIP2-3	482559244-482561510	stomatal resistance	seed size,seed weight,starch content,root branching, oxidative stress,salt tolerance,stomatal opening,drought tolerance,cell membrane stability,seed viability,lateral root number, disease resistance,seed maturation,net photosynthetic rate,photosynthetic rate,root length,transpiration rate,root morphology trait, other miscellaneous trait.
K	wsnp_Ex_c361_707953	3A	177	4.3913e-05	4.35741	0.09573	A(G)	0.03	TraesCS3A03G1209700	NA	733776895-733782114	NA	globular embryo,Grain hardness,other miscellaneous trait.
K	BS00068508_51	3A	177	4.8979e-05	4.30999	0.0943	A(G)	0.03	TraesCS3A03G1210000LC	NA	733836926-733841831	NA	NA
K	wsnp_Ex_c361_708712	3A	177	4.272e-05	4.36937	0.09581	C (T)	-0.03	TraesCS3A03G1209700	NA	733776895-733782114	NA	other miscellaneous trait,Grain hardness,globular embryo.
K	RAC875_c28721_290	3A	177	0.0006716	3.17289	0.07147			TraesCS3A03G1214500LC	NA	734908039-734914821	NA	NA
K	IAAV9044	3A	177	0.00068899	3.16179	0.07225			TraesCS3A03G1210700	NA	734009932-734013760	NA	seed size, salt tolerance,chlorophyll content.
K	IAAV5507	3A	177	0.00076145	3.11836	0.07111			TraesCS3A03G1210700	NA	734009932-734013760	NA	seed size, salt tolerance,chlorophyll content.
K	Kukri_rep_c71747_150	3B	144	0.00026245	3.58095	0.07402			TraesCS3B03G1517200	NA	847807083-847811504	NA	days to heading,grain number,seed dormancy,days to flowering trait,wheat stripe rust disease, days to maturity,other miscellaneous trait.
K	BobWhite_rep_c50492_500	3D	165	0.00050434	3.29728	0.06776			no gene	NA	NA	NA	NA
K	Ku_c63300_1309	4B	45	0.00030754	3.5121	0.06982			TraesCS4B03G0063200	TRAESCS4B02G029400	24282736-24286606	NA	lignin content,cellulose content,leaf rolling,stem elongation,plant height,male sterility,oxidative stress,relative root length,root morphology trait,arsenic concentration ,other miscellaneous trait
K	RFL_Contig1457_465	5B	28	0.00023474	3.62941	0.07615			TraesCS5B03G0064700LC	NA	26939865-26941713	NA	NA
K	BobWhite_c17845_218	5D	159	0.0004352	3.36131	0.06605			NA	NA	NA	NA	NA
K	BobWhite_c17845_631	5D	159	0.0004352	3.36131	0.06605			TraesCS5D03G0903100	NA	474474497-474475905	NA	NA
K	Excalibur_c45089_325	5D	159	0.0004352	3.36131	0.06605			NA	NA	NA	NA	NA
K	wsnp_Ku_c39334_47795350	6A	12	0.00051025	3.29222	0.06559			TraesCS6A03G0027300	IRL, TRAESCS6A02G012700	7168596-7170287	photosynthetic rate	,flowering time trait
K	wsnp_Ex_c431_848310	6A	12	0.000677	3.16941	0.06287			TraesCS6A03G0024000	NA	6629538-6630206	NA	grain number, root length,coleoptile length, total root number , grain weight , leaf length,plant height, root number , wheat stripe rust disease resistance,other miscellaneous trait,disease resistance
K	Excalibur_c20597_538	6A	12	0.00085606	3.0675	0.0597			TraesCS6A03G0029900	TRAESCS6A02G013600	8006338-8010273	NA	harvest index , callus induction ,chlorophyll content , oxidative stress , heat tolerance ,quantum yield, seed dormancy ,salt tolerance
K	Excalibur_c431_1323	6A	12	0.00097442	3.01125	0.05965			NA	NA	NA	NA	NA
K	Tdurum_contig55193_296	6A	16	0.0001985	3.70224	0.07423			NA	NA	NA	NA	NA
K	RFL_Contig3175_1217	6A	136	0.00086895	3.06101	0.06036			TraesCS6A03G0979600	CYCB1-2	607659095-607663135	NA	{0000386}
K	Excalibur_c14451_1137	6B	116	0.00081748	3.08752	0.0596			TraesCS6B03G1264100	NA	721782345-721789811	NA	lateral root number ,root number
K	wsnp_be500615A_Ta_1_1	7A	126	0.00010199	3.99144	0.08132			TraesCS7A03G0478200	ALY3, TRAESCS7A02G204100	171645620-171649926	NA	root morphology trait , days to maturity ,wheat stripe rust disease resistance , days to flowering trait , days to heading , other miscellaneous trait
Mg	Kukri_rep_c102367_278	2B	96	0.00091057	3.04069	0.05866			TraesCS2B03G0468800	NA	179138338-179140782	NA	NA
Mg	RAC875_c16697_1415	2B	96	0.00091057	3.04069	0.05866			TraesCS2B03G0473600	NA	182486045-182493755	NA	drought tolerance,seed coat color,seed dormancy,drought tolerance,proline content,germination rate,other miscellaneous trait.
Mg	wsnp_Ex_c5943_10422207	2B	96	0.00091057	3.04069	0.05866			TraesCS2B03G0471600	NA	180987262-180992288	NA	disease resistance,globular embryo,wheat stripe rust disease.
Mg	GENE-0293_346	3B	110	0.00037392	3.42722	0.06771			TraesCS3B03G1313600LC	NA	784982383-784985055	NA	NA
Mg	Kukri_c17417_134	4A	114	0.00017956	3.74579	0.09679			TraesCS4A03G1031900	TRAESCS4A02G418100	690261353-690265383	NA	NA
Mg	BobWhite_c17731_247	4A	114	0.00025643	3.59103	0.07152			TraesCS4A03G1039100	TRAESCS4A02G419400	692344940-692347925	NA	salt tolerance ,transpiration rate,drought tolerance,other miscellaneous trait
Mg	BobWhite_c32574_139	4A	114	0.00025643	3.59103	0.07152			no gene	NA	NA	NA	NA
Mg	Tdurum_contig28802_213	6A	125	0.00061931	3.20809	0.06315			TraesCS6A03G0953800	NA	600641599-600647684	NA	other miscellaneous trait ,seed dormancy
Mg	wsnp_Ex_c34597_42879693	6A	125	0.00069727	3.1566	0.06295			TraesCS6A03G0953900	NA	600667268-600672612	NA	female sterility ,leaf size, plant height
Mg	RFL_Contig6053_3082	6A	126	0.00026469	3.57726	0.07135			TraesCS6A03G0953600	EPSIN3, TRAESCS6A02G375400	600600563-600605066	NA	root morphology trait ,disease resistance, other miscellaneous trait
Mg	wsnp_Ex_c2236_4189774	6A	126	0.00050947	3.29288	0.06529			NA	NA	NA	NA	NA
Mg	RFL_Contig6053_2072	6A	126	0.00065882	3.18123	0.06289			TraesCS6A03G0953600	EPSIN3, TRAESCS6A02G375400	600600563-600605066	NA	disease resistance , root morphology trait , other miscellaneous trait
Mg	wsnp_Ex_c34597_42879718	6B	93	0.00098932	3.00466	0.06095			TraesCS6B03G1163800	NA	695976232-695981168	NA	NA
N	D_contig04348_649	1A	71	0.00062012	3.20752	0.06282			TraesCS1A03G0542700	SSL4, SSL5, SSL7	366977686-366978618	NA	plant height , floral organ identity , inflorescence branching , protein content , drought tolerance , organ identity
N	RAC875_c32452_55	1A	86	1.1814e-05	4.9276	0.10533	C (T)	-0.41	TraesCS1A03G0802700LC	NA	515638902-515639246	NA	NA
N	Excalibur_c8396_396	1A	94	2.0606e-06	5.68601	0.15381	A(C)	-0.71	TraesCS1A03G0838000	NA	531331903-531337544	NA	wheat stripe rust disease resistance, days to maturity, leaf senescence trait
N	Excalibur_c8301_1555	1A	101	3.152e-06	5.50141	0.12046	A(G)	0.45	TraesCS1A03G0846000	ABCA11, ABCA9	533356726-533362794	NA	disease resistance, male sterility , genic male sterility , root morphology trait , proline content , lycopene content
N	RAC875_c51346_99	1A	144	1.068e-05	4.97143	0.11041	C (T)	0.43	NA	NA	NA	NA	NA
N	Excalibur_c3596_144	1B	86	5.917e-06	5.2279	0.11332	A(G)	0.43	TraesCS1B03G0941800	TRAESCS1B02G343100	578253837-578258904	NA	flag leaf lamina width , root mass density , root morphology trait , other miscellaneous trait
N	Tdurum_contig92835_177	1B	171	0.00073542	3.13346	0.06193			TraesCS1B03G1281500	TRAESCS1B02G480200	697670842-697672277	NA	NA
N	Excalibur_c25640_110	1B	173	0.00082397	3.08409	0.0654			TraesCS1B03G1281800LC	NA	697750572-697753833	NA	NA
N	Ra_c1211_1656	1D	103	1.3519e-05	4.86906	0.10422	C (T)	0.41	TraesCS1D03G0769500	TRAESCS1D02G324400	419021100-419034426	NA	root length
N	BS00028216_51	1D	104	2.5332e-05	4.59633	0.0974	A(C)	-0.39	NA	NA	NA	NA	NA
N	IAAV6873	1D	104	2.2669e-05	4.64457	0.09983	A(T)	0.41	TraesCS1D03G0772200	RAC5, TRAESCS1D02G325200	419976895-419980207	NA	plant height , male sterility , root morphology trait , drought tolerance , floral organ number ,seed dormancy , other miscellaneous trait
N	wsnp_Ra_c17989_26960545	1D	104	3.1033e-05	4.50818	0.09503	C (T)	0.38	TraesCS1D03G0786200	NA	424669591-424696578	NA	flag leaf lamina width , wheat stripe rust disease resistance,globular embryo .
N	Excalibur_c53900_86	1D	104	6.9636e-05	4.15717	0.08965	C (T)	-0.37	TraesCS1D03G0781300	NA	423042344-423046234	NA	flag leaf lamina width,plant height
N	Kukri_c12183_262	1D	105	1.1814e-05	4.9276	0.10533	C (T)	0.41	TraesCS1D03G0780300	NA	422921910-422925567	NA	flag leaf lamina width
N	CAP7_c9557_164	1D	105	5.5285e-05	4.25739	0.08867	C (T)	-0.38	TraesCS1D03G0789100	TRAESCS1D02G332500	425404777-425408602	NA	leaf rolling,wheat leaf rust disease resistance,glume color,leaf size, grain number,plant height,root morphology trait,seed maturation
N	Ra_c3045_1739	1D	105	4.4057e-06	5.35599	0.11657	G(T)	0.44	TraesCS1D03G0778200	NA	422122769-422133906	NA	globular embryo , Grain hardness , grain number
N	RFL_Contig651_953	1D	107	8.2098e-05	4.08567	0.08427	A(C)	-0.37	TraesCS1D03G0792900	NA	427352043-427355048		days to heading
N	Ra_c11906_1618	1D	107	2.21e-06	5.65561	0.12475	A(G)	-0.46	TraesCS1D03G0791300	IF2CP	426223987-426230477	NA	plant height , female sterility , days to heading , days to maturity , days to flowering trait , Common bunt spike incidence , wheat stripe rust disease resistance , leaf senescence trait
N	Ra_c11906_1441	1D	107	2.2947e-06	5.63927	0.12442	A(G)	-0.01	TraesCS1D03G0791300	IF2CP	426223987-426230477	NA	plant height , female sterility , days to heading , days to maturity , days to flowering trait , Common bunt spike incidence , wheat stripe rust disease resistance , leaf senescence trait
N	wsnp_Ex_c16429_24929065	1D	107	0.00016202	3.79043	0.07726			TraesCS1D03G0789600	PHOT1A	425620906-425629745	NA	stomatal opening,root morphology trait,root mass density,yield trait,grain shattering
N	Ra_c15730_3403	1D	111	2.2947e-06	5.63927	0.12442	A(G)	-0.46	TraesCS1D03G0806600	APG	433816512-433821608	NA	seed maturation , root mass density , germination rate , yield trait , lycopene content , proline content , selenium content , sulfur content , other miscellaneous trait
N	wsnp_Ra_rep_c70864_68811253	1D	111	1.3193e-05	4.87966	0.10451	A(G)	-0.41	TraesCS1D03G0805600	HOX1A, TRAESCS1D02G341000	432958674-432967381	NA	root morphology trait , Common bunt spike incidence , cadmium content trait , sucrose content , hydrogen peroxide content , protein content , flag leaf lamina width , endospermless , oxidative stress , days to maturity , lignin content , male sterility , heterosis , panicle length , nitrogen recycling , plant height , drought tolerance , grain number , days to heading , wheat stripe rust disease …
N	wsnp_Ku_c26635_36605013	1D	111	2.2947e-06	5.63927	0.12442	C (T)	0.46	TraesCS1D03G0803500	RABG3E	432090526-432094152	NA	wheat stripe rust disease resistance
N	RAC875_c55026_311	1D	112	2.9717e-06	5.527	0.12104	C (T)	0.45	TraesCS1D03G0811800	KIN14K, TRAESCS1D02G343800	435088165-435095932	NA	heterosis, other miscellaneous trait
N	wsnp_Ku_c40309_48558476	1D	112	3.4818e-05	4.4582	0.09406	C (T)	0.41	TraesCS1D03G0813500	HXK1, HXK5,	435647988-435653033	transpiration rate,chlorophyll content,leaf water potential,stomatal resistance,water use efficiency,root length,heat tolerance,shoot branshing	nitrate transport,male sterility, root morphology trait, other miscellaneous trait
N	wsnp_Ex_rep_c111610_93458148	1D	113	2.0677e-06	5.68451	0.12545	C (T)	0.46	TraesCS1D03G0813500	HXK1, HXK5, TRAESCS1D02G344600	435647988-435653033	NA	male sterility , stomatal resistance , shoot branching , leaf water potential , root length , nitrate transport , heat tolerance , transpiration rate , chlorophyll content , root morphology trait , other miscellaneous trait
N	RFL_Contig4705_3207	1D	113	1.6977e-05	4.77014	0.10557	C (T)	0.41	TraesCS1D03G0813600	TD1	435652534-435656153	NA	drought tolerance
N	BS00063907_51	1D	115	5.387e-06	5.26865	0.11479	C (T)	0.43	TraesCS1D03G0816500	CBL7, CBL8, TRAESCS1D02G346500	436515236-436517945	NA	root morphology trait , salt sensitivity , oxidative stress , submergence tolerance , salt tolerance , germination rate , disease resistance , drought tolerance , root length , proline content , other miscellaneous trait
N	BS00078116_51	2A	108	0.00067986	3.16758	0.06181			TraesCS2A03G0831600LC	NA	43278277-.432789077	NA	phyllotaxy, days to flowering trait,days to heading
N	Excalibur_c26527_330	2B	142	0.00074503	3.12783	0.06092			TraesCS2B03G1483000	PLAT1, PLAT3	786414306-786414985	NA	reversible male sterility,male sterility.
N	Tdurum_contig29563_257	2D	8	0.0002216	3.65443	0.07415			TraesCS2D03G0081200	CYP71C4	16453487-16455978	NA	other miscellaneous trait,days to flowering trait,chlorophyll content,root morphology trait.
N	BS00091643_51	3B	73	0.00051726	3.28629	0.06572			TraesCS3B03G0959800	TRAESCS3B02G383300	618456689-618460228	NA	salt tolerance
N	BS00035878_51	3B	74	0.00021506	3.66744	0.07402			TraesCS3B03G0996400	NA	645496074-645498511	NA	disease resistance
N	RAC875_c26776_373	3B	74	0.0004576	3.33951	0.0665			TraesCS3B03G0962100	NA	619276693-619280085	NA	root morphology trait (trait),other miscellaneous trait (trait)
N	BS00026264_51	3B	78	0.00028529	3.54471	0.08001			no gene	NA	NA	NA	NA
N	wsnp_Ex_c37115_44930934	3B	78	0.00049089	3.30902	0.07071			TraesCS3B03G1079700	TRAESCS3B02G437500	691490486-691495734	NA	male sterility,ethylene sensitivity
N	Ku_c172_840	3B	78	0.0005119	3.29081	0.07028			TraesCS3B03G1081800	TRAESCS3B02G438300	692189083-692194069	NA	arsenic concentration ,root morphology trait
N	BS00093892_51	3B	78	0.00058564	3.23237	0.06379			TraesCS3B03G1079700	TRAESCS3B02G437500	691490486-691495734	NA	male sterility,ethylene sensitivity
N	BS00031402_51	3B	79	0.00050075	3.30038	0.06578			TraesCS3B03G1075800	NA	689305116-689307975	NA	other miscellaneous trait
N	IAAV3519	3B	79	0.00070661	3.15082	0.06218			TraesCS3B03G1075800	NA	689305116-689307975	NA	other miscellaneous trait
N	Ra_c69_1443	3B	85	0.0005142	3.28887	0.06604			TraesCS3B03G1215200	TRAESCSU02G255000	751569201-751570066	NA	Stomatal resistance,protein content ,male sterility ,leaf relative water content,chlorophyll content,reversible male sterility
N	BobWhite_c24364_73	3B	85	0.00052192	3.2824	0.06524			TraesCS3B03G1073200	NA	687843257-687844970	NA	wheat stripe rust disease resistance
N	wsnp_Ex_c2352_4405961	4A	102	0.0007684	3.11441	0.06137			TraesCS4A03G0909300	TRAESCS4A02G369500	640934606-640938777	NA	chlorophyll content
N	Excalibur_c45323_708	5B	30	0.00029074	3.5365	0.0746			TraesCS5B03G0081500	TRAESCS5B02G032200	36355563-36357929	NA	root morphology trait
N	RAC875_rep_c116173_605	5B	30	0.00035282	3.45245	0.07263			TraesCS5B03G0080500LC	NA	35959103-35960615	NA	NA
N	wsnp_Ex_c2017_3787478	7A	105	0.00072912	3.1372	0.06127			TraesCS7A03G0283200	MRP4, TRAESCS7A02G119500	80247525-80255140	NA	seed dormancy
N	wsnp_Ku_c7873_13486065	7A	105	0.00074649	3.12698	0.06098			TraesCS7A03G0281600	MRP4, TRAESCS7A02G119000	79782772-79790134	NA	seed dormancy , male sterility , reversible male sterility , root number, lateral root number
N	BS00024786_51	7A	110	0.00090801	3.04191	0.05948			TraesCS7A03G0291900	NA	83183391-83187483	NA	disease resistance , { 0000386}
Na	IAAV5652	1A	62	0.00071303	3.14689	0.06392			TraesCS1A03G0146600LC	NA	43976445-43978904	NA	NA
Na	Excalibur_c2023_345	4A	139	7.8423e-05	4.10556	0.08496	A(G)	73.05	TraesCS4A03G1146300	TRAESCS4A02G456300	728917266-728922993	NA	drought tolerance
Na	RAC875_rep_c113128_598	4A	139	0.00010575	3.97572	0.08138			TraesCS4A03G1146300	TRAESCS4A02G456300	728917266-728922993	NA	drought resistance
Na	Tdurum_contig54973_1510	4A	139	0.00010575	3.97572	0.08138			TraesCS4A03G1146300	TRAESCS4A02G456300	728917266-728922993	NA	drought tolerance
Na	BobWhite_c14495_230	4A	139	0.00038541	3.41408	0.06889			TraesCS4A03G1146300	TRAESCS4A02G456300	728917266-728922993	NA	drought resistance
Na	BobWhite_rep_c63943_76	5A	73	0.00033869	3.4702	0.0729			TraesCS5A03G0820200	TRAESCS5A02G341300	548104294-548107047	NA	root morphology trait
Na	wsnp_Ex_c18941_27840933	5A	73	0.0006812	3.16673	0.06488			TraesCS5A03G0822600	TRAESCS5A02G342600	548345882-548351403	NA	Hessian fly damage ,selenium concentration,sulfur concentration
Na	wsnp_Ku_c12211_19780409	5A	74	0.00052974	3.27594	0.07308			TraesCS5A03G0832600	NA	550033035-550036751	NA	male sterility,grain density,lateral root number,A root system morphology trait,wheat stripe rust disease resistance,proline content,submergence tolerance,other miscellaneous trait
Na	BS00029412_51	5A	75	0.00016613	3.77955	0.08072			TraesCS5A03G0826700	TRAESCS5A02G344200	549312552-549314379	NA	NA
Na	BobWhite_c14291_666	5A	75	0.00097563	3.01071	0.06694			TraesCS5A03G0826500	TRAESCS5A02G344100	549289681-549297532	NA	callus induction,oxidative stress ,disease resistance,meristem determinacy,bacterial blight disease resistance,cytoplasmic male sterility,grain yield trait ,nitrate sensitivity,chlorophyll-b content
Na	BS00055981_51	5A	76	0.00059646	3.22442	0.06674			TraesCS5A03G0826500	TRAESCS5A02G344100	549289681-549297532	NA	callus induction,oxidative stress ,disease resistance,meristem determinacy,bacterial blight disease resistance,cytoplasmic male sterility,grain yield trait ,nitrate sensitivity,chlorophyll-b content ,
Na	RAC875_c63933_184	5D	193	0.00050578	3.29604	0.06565			TraesCS5D03G1199000	MKK1a	560417848-560424984	NA	wheat stripe rust disease resistance
Na	RAC875_c22817_81	6B	99	0.00073936	3.13114	0.0603			TraesCS6B03G1189300	RPL23, TRAESCS6B02G424800	703486264-703488659	NA	seed maturation, female sterility , other miscellaneous trait, Grain hardness, phyllotaxy
Na	wsnp_Ku_c10202_16937059	7A	135	0.00025516	3.59319	0.07445			TraesCS7A03G0973400	NA	585250240-585259514	NA	cold tolerance , plant height , female sterility , days to heading , days to maturity , days to flowering trait , shoot branching , drought tolerance , other miscellaneous trait
Na	BS00071558_51	7A	135	0.00040525	3.39228	0.06925			TraesCS7A03G1050000LC	NA	630877208-630880477	NA	NA
Na	Ra_c104959_422	7A	135	0.00078703	3.10401	0.06029			TraesCS7A03G1007200	PHR3, TRAESCS7A02G415800	611931758-611934832	NA	protein content, shoot branching , days to flowering trait , drought tolerance , plant height , stem elongation , male sterility , leaf number
P	BS00021657_51	7A	152	0.001	3	0.05861			NA	NA	NA	NA	NA

## Sheet: Sheet2
Trait	Marker	Chr	Pos	-LOG10(P)	R2	Allele (alternate)	effect	Gene name in RefSeq_v2
N	RAC875_c32452_55	1A	86	4.9276	0.10533	C (T)	-0.41	TraesCS1A03G0802700LC
	Excalibur_c8396_396		94	5.68601	0.15381	A(C)	-0.71	TraesCS1A03G0838000
	Excalibur_c8301_1555		101	5.50141	0.12046	A(G)	0.45	TraesCS1A03G0846000
	RAC875_c51346_99		144	4.97143	0.11041	C (T)	0.43	NA
	Excalibur_c3596_144	1B	86	5.2279	0.11332	A(G)	0.43	TraesCS1B03G0941800
	Ra_c1211_1656	1D	103	4.86906	0.10422	C (T)	0.41	TraesCS1D03G0769500
	BS00028216_51		104	4.59633	0.0974	A(C)	-0.39	NA
	IAAV6873		104	4.64457	0.09983	A(T)	0.41	TraesCS1D03G0772200
	wsnp_Ra_c17989_26960545		104	4.50818	0.09503	C (T)	0.38	TraesCS1D03G0786200
	Excalibur_c53900_86		104	4.15717	0.08965	C (T)	-0.37	TraesCS1D03G0781300
	Kukri_c12183_262		105	4.9276	0.10533	C (T)	0.41	TraesCS1D03G0780300
	CAP7_c9557_164		105	4.25739	0.08867	C (T)	-0.38	TraesCS1D03G0789100
	Ra_c3045_1739		105	5.35599	0.11657	G(T)	0.44	TraesCS1D03G0778200
	RFL_Contig651_953		107	4.08567	0.08427	A(C)	-0.37	TraesCS1D03G0792900
	Ra_c11906_1618		107	5.65561	0.12475	A(G)	-0.46	TraesCS1D03G0791300
	Ra_c11906_1441		107	5.63927	0.12442	A(G)	-0.01	TraesCS1D03G0791300
	Ra_c15730_3403		111	5.63927	0.12442	A(G)	-0.46	TraesCS1D03G0806600
	wsnp_Ra_rep_c70864_68811253		111	4.87966	0.10451	A(G)	-0.41	TraesCS1D03G0805600
	wsnp_Ku_c26635_36605013		111	5.63927	0.12442	C (T)	0.46	TraesCS1D03G0803500
	RAC875_c55026_311		112	5.527	0.12104	C (T)	0.45	TraesCS1D03G0811800
	wsnp_Ku_c40309_48558476		112	4.4582	0.09406	C (T)	0.41	TraesCS1D03G0813500
	wsnp_Ex_rep_c111610_93458148		113	5.68451	0.12545	C (T)	0.46	TraesCS1D03G0813500
	RFL_Contig4705_3207		113	4.77014	0.10557	C (T)	0.41	TraesCS1D03G0813600
	BS00063907_51		115	5.26865	0.11479	C (T)	0.43	TraesCS1D03G0816500
K	wsnp_Ex_c361_707953	3A	177	4.35741	0.09573	A(G)	0.03	TraesCS3A03G1209700
	BS00068508_51		177	4.30999	0.0943	A(G)	0.03	TraesCS3A03G1210000LC
	wsnp_Ex_c361_708712		177	4.36937	0.09581	C (T)	-0.03	TraesCS3A03G1209700
Ca	D_F5XZDLF01EEKO2_217	3B	35	4.1889	0.0852	A(C)	-239.52	TraesCS3B03G1455900
Na	Excalibur_c2023_345	4A	139	4.10556	0.08496	A(G)	73.05	TraesCS4A03G1146300
